# Supplementary material for: Development of Primer Panels for Whole-Genome Amplification and Sequencing of Human Seasonal Coronaviruses: hCoV-OC43, hCoV-HKU1, hCoV-229E, and hCoV-NL63
Source: Viruses. 2024 Dec 25;17(1):13. doi: 10.3390/v17010013 (PMC11768711; doi:10.3390/v17010013)
Supplement: Supplementary file 1 [file viruses-17-00013-s001.zip]

Archive with 7 entries (7 files):
- Supplementary Fig. S1.png
- Supplementary Fig. S2.png
- Supplementary Fig. S3.png
- Supplementary Fig. S4.png
- Supplementary Fig. S5.png
- Supplementary_tables_S1a-S1d.pdf
- Supplementary_tables_S2a-S2d.xlsx
