# Supplementary material for: Development of Primer Panels for Whole-Genome Amplification and Sequencing of Human Seasonal Coronaviruses: hCoV-OC43, hCoV-HKU1, hCoV-229E, and hCoV-NL63
Source: Viruses. 2024 Dec 25;17(1):13. doi: 10.3390/v17010013 (PMC11768711; doi:10.3390/v17010013)
Supplement: Supplementary file 1 [file viruses-17-00013-s001.zip › Supplementary_tables_S2a-S2d.xlsx]

## Sheet: hCoV-229E
Table S2a. The GenBank accession numbers for the Russian hCoV-229E virus genomes analyzed in this study
Accession number	Strain_or_isolate	Geo_loc_name	Country code	Region	Year	Genotype
OR266946	hCoV-229E/Russia/NVS-RII-MH71549S/2022	Russia	RUS	Europe	2022	7b
OR266950	hCoV-229E/Russia/SPE-RII-1616/2019	Russia	RUS	Europe	2019	7b
OR266951	hCoV-229E/Russia/SPE-RII-25806S/2021	Russia	RUS	Europe	2021	7b
OR266952	hCoV-229E/Russia/SPE-RII-28925S/2021	Russia	RUS	Europe	2021	7b
PQ616070	hCoV-229E/Russia/SPE-RII-8885S/2023	Russia	RUS	Europe	2023	7b
PQ616071	hCoV-229E/Russia/SPE-RII-10326S/2023	Russia	RUS	Europe	2023	7b
PQ616072	hCoV-229E/Russia/SPE-RII-11707S/2023	Russia	RUS	Europe	2023	7b
PQ616073	hCoV-229E/Russia/SPE-RII-15002S/2023	Russia	RUS	Europe	2023	7b
PQ616075	hCoV-229E/Russia/SPE-RII-18405S/2023	Russia	RUS	Europe	2023	7b
PQ616076	hCoV-229E/Russia/SPE-RII-19856S/2023	Russia	RUS	Europe	2023	7b
PQ616077	hCoV-229E/Russia/SPE-RII-20409S/2023	Russia	RUS	Europe	2023	7b
PQ616080	hCoV-229E/Russia/SPE-RII-29698S/2021	Russia	RUS	Europe	2021	7b
PQ616081	hCoV-229E/Russia/PER-RII-29756V/2020	Russia	RUS	Europe	2020	7b
PQ616082	hCoV-229E/USSR/Leningrad-RII-MH144219V/1979	Russia	RUS	Europe	1979	2
PQ616083	hCoV-229E/Russia/SPE-RII-2076S/2019	Russia	RUS	Europe	2019	7b
PQ616084	hCoV-229E/Russia/SPE-RII-2900S/2019	Russia	RUS	Europe	2019	7b
PQ616085	hCoV-229E/Russia/SPE-RII-4031S/2018	Russia	RUS	Europe	2018	7b
PQ616086	hCoV-229E/Russia/SPE-RII-634S/2019	Russia	RUS	Europe	2019	7b
PQ616087	hCoV-229E/Russia/SPE-RII-956S/2019	Russia	RUS	Europe	2019	7b
PQ616089	hCoV-229E/Russia/SPE-RII-1631S/2019	Russia	RUS	Europe	2019	7b
PQ616091	hCoV-229E/Russia/SPE-RII-3126S/2019	Russia	RUS	Europe	2019	7b
PQ616092	hCoV-229E/Russia/SPE-RII-3132S/2019	Russia	RUS	Europe	2019	7b
PQ616093	hCoV-229E/Russia/SPE-RII-3263S/2019	Russia	RUS	Europe	2019	7b
PQ616095	hCoV-229E/Russia/SPE-RII-10908S/2024	Russia	RUS	Europe	2024	7b
PQ616096	hCoV-229E/Russia/SPE-RII-11131S/2024	Russia	RUS	Europe	2024	7b
PQ616097	hCoV-229E/Russia/SPE-RII-12721S/2023	Russia	RUS	Europe	2023	7b
PQ616098	hCoV-229E/Russia/SPE-RII-13431S/2022	Russia	RUS	Europe	2022	7b
PQ616100	hCoV-229E/Russia/SPE-RII-14801S/2023	Russia	RUS	Europe	2023	7b
PQ616101	hCoV-229E/Russia/SPE-RII-20862S/2022	Russia	RUS	Europe	2022	7b
PQ616102	hCoV-229E/Russia/SPE-RII-26591S/2021	Russia	RUS	Europe	2021	7b
PQ616104	hCoV-229E/Russia/SPE-RII-29110S/2021	Russia	RUS	Europe	2021	7b
PQ616105	hCoV-229E/Russia/SPE-RII-29469S/2021	Russia	RUS	Europe	2021	7b
PQ616106	hCoV-229E/Russia/SPE-RII-29800S/2021	Russia	RUS	Europe	2021	7b
PQ616107	hCoV-229E/Russia/SPE-RII-30175S/2021	Russia	RUS	Europe	2021	7b
PQ616108	hCoV-229E/Russia/SPE-RII-30347S/2021	Russia	RUS	Europe	2021	7b
PQ616109	hCoV-229E/Russia/SPE-RII-30556S/2021	Russia	RUS	Europe	2021	7b
PQ616110	hCoV-229E/Russia/SPE-RII-30781S/2021	Russia	RUS	Europe	2021	7b
PQ616111	hCoV-229E/Russia/SPE-RII-31552S/2021	Russia	RUS	Europe	2021	7b
PQ616112	hCoV-229E/Russia/SPE-RII-MH183933S/2024	Russia	RUS	Europe	2024	7b

## Sheet: hCoV-NL63
Table S2b. The GenBank accession numbers for the Russian hCoV-NL63 virus genomes analyzed in this study
Accession number	Strain_or_isolate	Geo_loc_name	Country code	Region	Year	Genotype
OR266947	hCoV-NL63/Russia/SPE-RII-17546S/2022	Russia	RUS	Europe	2022	С2
PQ683720	hCoV-NL63/Russia/SPE-RII-2152S/2018	Russia	RUS	Europe	2018	B
PQ683721	hCoV-NL63/Russia/SPE-RII-2163S/2018	Russia	RUS	Europe	2018	C3
PQ683722	hCoV-NL63/Russia/SPE-RII-2408S/2018	Russia	RUS	Europe	2018	C3
PQ683723	hCoV-NL63/Russia/SPE-RII-2599S/2018	Russia	RUS	Europe	2018	C3
PQ683724	hCoV-NL63/Russia/SPE-RII-2787S/2018	Russia	RUS	Europe	2018	C3
PQ683725	hCoV-NL63/Russia/SPE-RII-3899S/2018	Russia	RUS	Europe	2018	C3
PQ683726	hCoV-NL63/Russia/SPE-RII-4083S/2019	Russia	RUS	Europe	2019	C2
PQ683727	hCoV-NL63/Russia/SPE-RII-4087S/2018	Russia	RUS	Europe	2018	C3
PQ683728	hCoV-NL63/Russia/SPE-RII-4357S/2018	Russia	RUS	Europe	2018	B-Emerging lineagee
PQ683729	hCoV-NL63/Russia/SPE-RII-5128S/2023	Russia	RUS	Europe	2023	C2
PQ683730	hCoV-NL63/Russia/SPE-RII-8365S/2023	Russia	RUS	Europe	2023	C2
PQ683731	hCoV-NL63/Russia/SPE-RII-3312S/2018	Russia	RUS	Europe	2018	C2
PQ683732	hCoV-NL63/Russia/SPE-RII-3561S/2018	Russia	RUS	Europe	2018	C3
PQ683733	hCoV-NL63/Russia/SPE-RII-1035S/2018	Russia	RUS	Europe	2018	B
PQ683734	hCoV-NL63/Russia/SPE-RII-10375S/2023	Russia	RUS	Europe	2023	C2
PQ683735	hCoV-NL63/Russia/SPE-RII-10496S/2023	Russia	RUS	Europe	2023	C2

## Sheet: hCoV-HKU1
Table S2c. The GenBank accession numbers for the Russian hCoV-HKU1 virus genomes analyzed in this study
Accession number	Strain_or_isolate	Geo_loc_name	Country code	Region	Year	Genotype
OR266948	hCoV-HKU1/Russia/SPE-RII-15675S/2022	Russia	RUS	Europe	2022	A
PQ683736	hCoV-HKU1/Russia/SPE-RII-214S/2019	Russia	RUS	Europe	2019	A
PQ683737	hCoV-HKU1/Russia/SPE-RII-1400S/2018	Russia	RUS	Europe	2018	B
PQ683738	hCoV-HKU1/Russia/SPE-RII-3189S/2020	Russia	RUS	Europe	2020	A
PQ683739	hCoV-HKU1/Russia/SPE-RII-21290S/2023	Russia	RUS	Europe	2023	B
PQ683740	hCoV-HKU1/Russia/SPE-RII-22304S/2023	Russia	RUS	Europe	2023	A

## Sheet: hCoV-OC43
Table S2d. The GenBank accession numbers for the Russian hCoV-OC43 virus genomes analyzed in this study
Accession number	Strain_or_isolate	Geo_loc_name	Country code	Region	Year	Genotype
OR266949	hCoV-OC43/Russia/SPE-RII-2690S/2019	Russia	RUS	Europe	2019	J
Pending	hCoV-OC43/Russia/MOW-RII-MH144711S/2023	Russia	RUS	Europe	2023	J
Pending	hCoV-OC43/Russia/KRA-RII-MH160640S/2023	Russia	RUS	Europe	2023	K
Pending	hCoV-OC43/Russia/KRA-RII-MH160650S/2023	Russia	RUS	Europe	2023	K
Pending	hCoV-OC43/Russia/SPE-RII-149S/2023	Russia	RUS	Europe	2023	K
Pending	hCoV-OC43/Russia/SPE-RII-2183S/2018	Russia	RUS	Europe	2018	K
Pending	hCoV-OC43/Russia/SPE-RII-3555S/2018	Russia	RUS	Europe	2018	J
Pending	hCoV-OC43/Russia/SPE-RII-28521S/2021	Russia	RUS	Europe	2021	K
Pending	hCoV-OC43/Russia/SPE-RII-2984S/2022	Russia	RUS	Europe	2022	J
Pending	hCoV-OC43/Russia/SPE-RII-5338S/2022	Russia	RUS	Europe	2022	J
Pending	hCoV-OC43/Russia/SPE-RII-5749S/2022	Russia	RUS	Europe	2022	J
Pending	hCoV-OC43/Russia/SPE-RII-8701S/2023	Russia	RUS	Europe	2023	K
Pending	hCoV-OC43/Russia/SPE-RII-10375S/2023	Russia	RUS	Europe	2023	K
Pending	hCoV-OC43/Russia/SPE-RII-11137S/2023	Russia	RUS	Europe	2023	K
Pending	hCoV-OC43/Russia/SPE-RII-14724S/2023	Russia	RUS	Europe	2023	K
Pending	hCoV-OC43/Russia/SPE-RII-16940S/2023	Russia	RUS	Europe	2023	K
Pending	hCoV-OC43/Russia/SPE-RII-22071S/2023	Russia	RUS	Europe	2023	K
Pending	hCoV-OC43/Russia/SPE-RII-22296S/2023	Russia	RUS	Europe	2023	K
Pending	hCoV-OC43/Russia/SPE-RII-459S/2018	Russia	RUS	Europe	2018	J
Pending	hCoV-OC43/Russia/SPE-RII-1448S/2019	Russia	RUS	Europe	2019	K
Pending	hCoV-OC43/Russia/SPE-RII-1490S/2019	Russia	RUS	Europe	2019	K
Pending	hCoV-OC43/Russia/SPE-RII-1667S/2019	Russia	RUS	Europe	2019	J
Pending	hCoV-OC43/Russia/SPE-RII-1804S/2019	Russia	RUS	Europe	2019	K
